# Supplementary material for: Abnormal cortisol profile during psychosocial stress among patients with schizophrenia in a Chinese population
Source: Sci Rep. 2022 Nov 3;12:18591. doi: 10.1038/s41598-022-20808-1 (PMC9633605; doi:10.1038/s41598-022-20808-1)
Supplement: Supplementary file 1 — Supplementary Information. [file 41598_2022_20808_MOESM1_ESM.xls]

## Sheet: Sheet1
ID	dig	DI/DT	PANAS1	PANAS2	PANAS3	cortisol1	cortisol2	cortisol3	sex	age	edu	smoke	PANSS-P	PANSS-N	PANSS-G	PANSS-T	MTPTerror	PASATerror
FS039	1	0	14	12	12	0.8	0.9	0.6	1	23	14	2	26	10	40	76	0.913	0.14
R022	1	1	26	35	42	1.1	1.3	1.5	1	24	9	1	28	17	56	101	1.007	0
FS011	1	1	10	10	12	0.4	0.3	0.5	1	24	15	1	26	16	44	86	0.403	0.15
FS013	1	1	14	15	12	0.5	0.4	0.4	2	25	13	1	24	29	47	100	0.26	0.04
R028	1	0	24	20	10	2.8	3	2.5	1	26	12	1	24	44	54	122	0.179	0.4
FS029	1	1	19	16	20	2.4	2.2	1.2	2	26	17	1	23	7	42	72	0.334	0.16
R009	1	0	15	14	12	1.3	1.5	1.1	1	29	9	1	22	39	49	110	0.445	0.17
R006	1	1	12	14	11	1.6	1.7	3.3	1	31	9	2	23	19	41	83	0.682	0.15
R025	1	1	13	12	12	1.5	1.7	1.5	1	34	11	2	29	26	41	96	0.856	0
N023	1	1	10	10	10	2.3	1.4	1.8	1	36	12	2	7	13	21	41	0.293	0.15
N028	1	1	17	14	18	2.7	2.5	1.5	2	40	13	1	15	18	26	59	0.463	0.14
FS047	1	1	10	19	18	1	1	1.5	2	43	13	1	20	21	43	84	0.931	0.22
FS020	1	1	12	16	15	0.5	0.8	0.5	2	43	15	1	23	16	29	68	0.231	0.53
N025	1	1	11	11	21	0.7	0.6	0.4	1	50	9	2	8	20	24	52	0.509	0.17
N040	1	0	20	28	12	0.6	1.1	1.6	2	51	12	1	16	23	26	64	0.496	0.11
R029	1	1	18	11	11	1	2.8	1.1	1	52	12	1	26	36	53	115	0.445	0.22
FS022	1	1	12	13	15	0.7	0.7	0.8	2	54	9	1	32	22	66	120	1.331	0.21
N035	1	1	23	13	11	0.5	0.4	0.3	2	56	12	1	10	15	23	48	1.04	0.14
R048	1	0	12	12	12	1.7	1.4	0.6	2	60	13	1	28	19	30	77	0.521	0.11
FS021	1	1	11	11	11	0.7	0.5	0.5	1	18	11	1	18	9	26	53	0.083	0.32
FS012	1	0	10	20	14	0.7	0.7	0.6	1	18	15	1	25	17	45	87
FS009	1	1	19	10	10	1.5	1.3	1.1	2	20	11	1	20	17	45	82	0.271	0.27
FS025	1	1	10	10	10	2.3	1.9	1.8	2	20	15	1	15	22	41	78	0.688	0.22
FS054	1	1	28	39	37	0.5	1.1	1.2	2	20	15	2	21	7	37	65	0.055	0.14
N022	1	1	10	10	11	0.9	0.9	0.5	1	21	13	1	7	8	21	36	0.369	0.09
FS033	1	1	10	12	10	2.5	2.5	2	1	22	15	1	15	28	30	73	0.545	0.14
FS096	1	1	10	18	17	1.67	3.71	3.39	1	23	15	1	23	19	45	87	1.052	0.15
FS031	1	0	22	20	18	1.3	1	1.4	1	23	17	1	26	11	26	63	1.279	0.21
N007	1	1	21	14	20	2	1.5	1.3	1	24	9	2	9	8	33	50	0.56	0.09
FS037	1	1	10	10	10	1.4	0.9	0.8	2	24	13	1	18	22	36	76	0.881	0
R057	1	1	10	10	10	0.7	0.5	0.4	2	25	13	1	24	22	41	87	0.886	0.16
FS019	1	1	10	10	10	0.6	0.5	0.8	2	25	13	1	17	13	23	53	0.974	0
FS041	1	1	18	17	15	1.6	1.3	1.5	1	25	16	1	12	12	29	53	0.821	0.15
N018	1	1	11	10	22	0.9	0.6	1.5	1	26	12	1	7	7	20	34	0.937	0.16
FS008	1	1	15	15	14	1.4	1.1	0.6	1	26	11	1	27	11	52	90	1.043	0.22
FS016	1	1	10	10	10	1.8	1.5	1	1	26	11	1	19	18	28	65	0.567	0.12
FS027	1	1	28	31	29	0.6	0.6	0.8	2	26	15	1	18	16	31	65	0.95	0.13
FS030	1	1	10	11	11	0.3	0.3	0.3	2	27	15	1	22	9	37	68	0.493	0.13
FS040	1	1	24	20	20	0.3	0.6	0.5	2	27	15	1	16	24	30	70	1.074	0.23
R005	1	0	16	11	12	0.7	0.7	0.9	1	28	11	1	25	24	43	92	0.963	0.2
N026	1	1	10	10	15	0.8	0.6	0.8	1	28	12	1	7	12	21	40	1.307	0.23
FS015	1	1	21	20	19	0.8	1.1	0.6	2	29	9	1	26	18	37	81	0.614	0.14
FS042	1	1	10	12	11	1.2	0.8	0.6	2	30	13	1	17	9	24	50	0.926	0.15
FS035	1	1	11	14	11	3.9	3.4	2.5	1	32	19	1	21	9	40	70	1.016	0.22
FS026	1	1	13	12	10	0.7	0.7	0.5	2	33	9	1	29	19	54	102	0.69	0
R002	1	0	15	14	11	2.2	1.4	0.7	1	34	9	1	32	27	47	106	0.464	0.13
R015	1	0	16	19	17	0.3	1.8	0.4	1	34	9	2	29	25	42	96	0.21	0.13
FS046	1	0	10	13	14	0.8	2.7	1.1	2	34	11	1	27	12	43	82	0.963	0.23
FS045	1	1	21	24	24	0.8	0.5	0.4	2	34	11	1	20	12	42	74	0.72	0.18
FS003	1	1	11	10	10	0.9	1	1.3	2	34	15	1	35	11	38	84	0.369	0.14
FS036	1	1	10	10	10	0.9	1.1	3.1	1	34	15	1	26	13	37	76	0.351	0.28
N009	1	1	15	12	10	2.3	2.1	1.5	2	35	16	1	7	10	22	39	0.412	0.1
FS017	1	1	14	11	10	0.9	0.8	0.7	2	35	17	1	22	10	37	69	0.575	0.54
R018	1	1	13	12	10	0.7	0.7	1.6	1	36	9	2	24	32	37	93	0.909	0.14
FS007	1	1	20	23	26	0.6	0.5	0.6	1	37	11	2	19	15	32	66	1.055	0.08
R030	1	1	10	10	10	1.7	3.2	1.4	1	39	12	2	19	18	35	72	0.638	0.13
R012	1	1	11	11	12	2	1.7	2	1	41	11	1	24	13	34	71	0.986	0.12
R014	1	1	13	15	18	0.7	0.7	1.7	1	42	12	2	24	22	40	86	0.421	0.27
N012	1	1	14	12	15	0.7	0.6	0.5	1	43	12	2	18	16	28	62	0.721	0.23
R049	1	1	19	18	18	0.8	0.7	0.5	2	44	11	1	29	16	27	72	0.45	0.13
FS034	1	1	10	10	13	0.7	0.5	0.4	2	44	15	1	27	18	44	89	0.298	0.07
R038	1	0	10	10	10	0.4	0.3	0.2	1	45	16	1	20	23	31	74	0.405	0.13
R013	1	1	20	10	14	0.9	0.7	0.8	1	45	11	1	30	24	43	97	0.636	0.13
R008	1	1	10	10	11	0.9	0.7	0.4	2	45	12	2	25	34	42	101	0.317	0.15
R023	1	1	14	20	18	3.9	2.7	1	1	46	12	2	20	33	30	83	0.333	0
R010	1	1	10	10	10	1.3	1.1	1	1	46	12	2	30	26	35	91	0.54	0.16
FS050	1	0	11	14	10	1.5	1.2	1.1	2	46	15	1	24	11	27	62	0.879	0.18
R027	1	0	20	15	15	0.8	0.9	0.8	1	47	12	2	21	10	44	75	0.121	0.14
R052	1	1	10	10	10	0.7	0.8	0.7	2	48	13	1	27	11	39	77	0.53	1.25
R051	1	0	28	24	10	2.4	3.2	2	2	48	12	1	23	18	26	67	1.362	0.12
R016	1	1	10	10	10	1.9	1.1	1.9	1	48	6	2	22	25	43	90	0.975	0.18
FS043	1	1	33	32	20	0.9	0.9	0.6	2	48	9	1	21	8	28	57	0.706	0.19
FS023	1	1	13	12	14	0.4	0.6	0.4	2	48	12	1	25	12	39	76	0.719	0.19
R036	1	1	10	10	10	1.9	2.2	1.1	1	49	19	1	21	19	33	73	0.965	0.13
N006	1	1	10	10	10	1.5	1.9	2.4	1	49	16	1	11	17	25	53	0.46	0.17
R019	1	1	10	10	10	2.7	2.1	1.2	1	49	13	2	16	31	39	86	0.381	0.33
FS028	1	1	41	50	50	1.4	1.2	1.1	2	49	11	1	18	21	39	78	0.436	0.15
R017	1	0	11	10	10	1.5	1.5	1.2	1	50	13	2	25	27	46	98	0.402	0.17
N005	1	1	10	10	10	0.7	0.8	1	1	50	13	2	9	7	19	35	0.995	0.22
N015	1	1	11	10	10	0.6	0.9	1	1	50	9	2	7	12	20	39	0.826	0.21
N008	1	1	10	10	10	1.1	1.6	1.4	2	51	16	1	8	15	23	46	0.583	0.09
R021	1	1	10	10	20	1.5	2.1	2	1	51	6	1	22	32	43	97	0.186	0
N017	1	1	18	20	20	0.6	1	0.6	2	52	16	1	18	11	29	58	0.813	0.12
R035	1	0	27	34	39	0.4	0.6	0.7	1	52	9	1	26	13	62	101	0.421	0.17
N034	1	1	17	16	17	0.6	0.8	0.7	2	53	12	1	14	30	27	71	0.536	0.12
R056	1	1	10	10	10	2.4	1.6	1.2	2	53	12	1	20	26	33	79	0.899	0.11
R020	1	1	11	11	10	2.1	1.6	1	1	53	9	2	21	29	32	82	0.198	0.1
N021	1	1	13	14	14	0.7	0.4	1.2	1	54	12	1	9	9	20	38	0.602	0
N031	1	1	10	16	10	0.8	1.4	1.2	2	54	12	1	18	13	32	63	0.853	0.22
N011	1	1	16	16	20	0.3	0.8	2.3	1	54	9	2	7	14	21	42	0.46	0.14
R004	1	1	19	20	11	1.7	1.8	2.3	1	55	12	2	18	26	41	85	0.75	0.16
R024	1	1	10	10	10	0.6	0.7	0.6	1	55	12	1	22	26	32	80	0.797	0
R043	1	1	30	29	24	0.6	1.5	2	2	55	12	1	17	23	29	69	0.478	0.19
R055	1	1	44	27	30	0.8	1.8	2	2	55	12	1	26	30	36	92	0.963	0.11
N013	1	1	19	10	10	0.9	0.7	0.8	1	55	12	2	7	13	20	40	0.869	0.24
R011	1	1	31	13	15	0.9	0.7	1.3	1	55	12	2	20	25	49	94	0.755	0
R044	1	0	12	10	10	0.4	0.5	0.4	2	57	12	1	24	12	40	76	0.614	0.14
N002	1	1	10	10	10	0.9	0.9	1	1	58	12	2	14	15	27	56	0.455	0.15
N014	1	1	14	15	18	2.3	1.3	1.2	1	58	12	2	11	18	27	56	0	0.15
N020	1	1	10	10	10	0.8	0.7	0.5	1	58	12	2	8	12	20	40	1.135	0.22
N003	1	1	20	14	20	1.7	1.4	0.8	2	59	12	1	14	9	27	50	0.593	0.14
R031	1	1	14	12	20	1.7	1.2	2.1	1	59	12	2	20	31	33	84	1.157	0
N027	1	1	10	11	12	0.6	0.6	0.9	2	60	12	1	16	9	26	51	0.91	0.08
N019	1	1	10	10	10	0.7	0.8	0.7	1	60	6	2	7	8	21	36	0.402	0.12
HC017	2	1	11	11	10	1.1	0.9	0.4	1	21	15	1					0.393	0.13
HC030	2	1	10	11	13	1.9	1.3	0.8	1	24	13	1					0.779	0.13
HC014	2	1	10	12	10	1	0.8	1.4	1	27	15	1					0.593	0.22
HC042	2	1	11	31	28	0.9	0.4	0.7	1	33	15	1					0.701	0.14
HC092	2	1	10	12	20	1.9	1.6	0.8	2	51	9	2					0.745	0
HC054	2	1	11	11	11	1.4	1.2	1	2	51	9	1					0.861	0.14
HC001	2	1	10	10	10	2.9	2.3	0.8	1	19	15	1					1.041	0.16
HC057	2	0	11	12	10	0.3	0.4	0.4	2	20	9	1					0.674	0.15
HC026	2	1	14	26	19	0.4	0.4	0.4	2	21	13	1					0.5	0.13
HC039	2	1	11	12	11	3	2.7	1.6	1	23	13	1					1.176	0.23
HC015	2	1	11	13	14	1.3	1.9	0.6	2	23	15	1					0.698	0.13
HC016	2	1	11	13	16	0.7	0.5	0.4	1	24	13	1					0.416	0.13
HC008	2	1	12	17	10	0.4	0.4	0.7	2	24	15	1					0.495	0.23
HC059	2	1	10	15	11	1.1	1.4	0.8	1	24	15	1					0.704	0.22
HC038	2	1	10	11	14	1.1	1.3	1.1	2	24	18	1					0.924	0.17
HC007	2	1	10	13	10	0.4	0.4	1	1	25	15	2					1.074	0.21
HC013	2	1	11	15	14	1.1	1	0.8	2	25	15	1					1.238	0.16
HC029	2	1	10	12	11	4.6	3.8	3	2	25	15	1					0.964	0.11
HC063	2	1	11	14	10	3.6	2.3	1.4	1	25	15	2					0.825	0.13
HC041	2	1	14	19	22	2.2	1.6	1.1	1	25	18	1					1.231	0.18
HC066	2	1	10	11	11	1.4	1.2	0.6	1	26	13	2					0.555	0.19
HC033	2	1	12	12	14	4.3	2.4	1.8	1	26	15	1					0.805	0.21
HC102	2	1	11	20	15	0.6	0.6	0.4	2	27	13	1					1.055	0.16
HC010	2	1	11	15	13	3.2	2.3	1.7	1	28	15	1					0.4	0.15
HC040	2	1	14	23	19	0.7	0.5	0.4	2	28	15	1					0.617	0.21
HC068	2	1	11	16	15	0.5	0.5	0.6	2	29	15	1					0.283	0.14
HC069	2	1	13	15	28	1.9	1.2	0.6	1	29	15	1					0.407	0.11
HC011	2	1	10	15	13	1.2	1.1	1.2	1	29	15	1					0.186	0.06
HC032	2	1	11	14	10	1	1.1	0.6	2	29	15	1					0.248	0.39
HC006	2	1	11	11	11	1.6	1.7	2.9	2	30	18	1					0.288	0.12
HC047	2	1	11	11	12	1.5	0.8	0.6	2	32	9	1					0.29	0.16
HC065	2	1	11	11	10	0.9	0.7	0.6	1	33	15	1					0.193	0.13
HC101	2	1	11	14	15	1	0.8	0.7	2	34	15	1					0.257	0.11
HC044	2	1	10	23	14	2.4	1.6	0.6	1	38	9	1					1.25	0.12
HC046	2	1	18	17	15	0.7	0.9	0.8	2	43	9	1					0.167	0.17
HC071	2	1	11	13	13	1	1	1.4	2	43	9	1					0.088	0.58
HC062	2	1	10	15	14	0.9	0.8	0.4	1	43	13	1					0.224	0.08
HC079	2	1	13	33	21	0.7	0.7	1.2	1	44	13	1					0.402	0.31
HC087	2	1	11	13	12	0.9	0.9	0.9	1	44	15	1					0.212	0.14
HC091	2	1	10	11	11	1.1	1.1	0.5	1	45	11	2					0.238	0.03
HC045	2	1	11	17	13	2.1	0.9	0.6	1	46	11	2					0.124	0.08
HC028	2	1	11	18	13	0.9	1	0.6	1	46	15	2					0.212	0.13
HC076	2	1	10	11	11	0.6	0.3	0.4	2	48	15	1					0.238	0.15
HC094	2	1	10	12	11	2.2	2.3	1.5	1	49	13	1					0.171	0.32
HC019	2	1	10	29	20	0.9	0.7	0.6	1	50	9	2					0.271	0.15
HC072	2	1	10	10	10	4.3	3.2	1.3	1	51	9	1					0.083	0.32
HC004	2	1	10	11	11	0.7	0.5	0.7	1	51	11	2					0.314	0.12
HC056	2	1	13	14	48	0.9	0.7	1.3	2	51	11	2					0.107	0.03
HC037	2	1	10	10	11	1.2	1	0.6	2	52	11	1					0.167	0.07
HC049	2	1	11	16	10	1	2.5	2.3	1	53	9	2					0.336	0.14
HC099	2	1	24	36	37	1.1	1.2	0.6	2	54	9	1					0.171	0.19
HC003	2	1	10	10	10	1.3	1.9	0.7	2	54	11	1					0.453	0.04
HC051	2	1	10	17	17	2.4	4.5	3.2	2	54	13	1					0.081	0.03
HC070	2	1	12	12	12	1	1.6	1.5	1	54	15	2					0.205	0.12
HC078	2	1	10	13	14	0.6	0.7	0.3	1	54	15	2					0.229	0.02
HC081	2	1	10	13	11	0.9	1.2	0.9	1	56	11	1					0.521	0.23
HC084	2	1	10	13	17	2	1.4	2.6	1	56	13	1					0.172	0.1
HC025	2	1	10	10	10	2.9	1.4	1.1	1	57	15	1					0.15	0.09
HC036	2	1	11	10	12	0.9	0.6	0.5	2	58	11	1					0.412	0.12
																	0.164	0
																	0.236	0.14
																	0.402	0.03
																	0.093	0.02
																	0.476	0.11
																	0.221	0.05
																	0.519	0.22
																	0.604	0.3
																	0.567	0.25
																	0.105	0.22
																	0.464	0.19
																	0.067	0.13
																	0.329	0.12
																	0.288	0.13
																	0.755	0.07
																	0.307	0.14
																	0.212	0
																	0.748	0.19
																	0.357	0.16
																	0.371	0.47
																	0.317	0.14
																	0.429	0.13
																	0.414	0.13
																	0.381	0.2
																	0.274	0.16
